# Supplementary material for: Identification of the Extracellular Nuclease Influencing Soaking RNA Interference Efficiency in Bursaphelenchus xylophilus
Source: Int J Mol Sci. 2022 Oct 14;23(20):12278. doi: 10.3390/ijms232012278 (PMC9603779; doi:10.3390/ijms232012278)
Supplement: Supplementary file 1 [file ijms-23-12278-s001.zip]

Archive with 2 entries (2 files):
- ijms-1959515-supplementary.pdf
- Supplementary Tables.xlsx
