# Supplementary material for: Identification of the Extracellular Nuclease Influencing Soaking RNA Interference Efficiency in Bursaphelenchus xylophilus
Source: Int J Mol Sci. 2022 Oct 14;23(20):12278. doi: 10.3390/ijms232012278 (PMC9603779; doi:10.3390/ijms232012278)
Supplement: Supplementary file 1 [file ijms-23-12278-s001.zip › Supplementary Tables.xlsx]

## Sheet: Table S1
Table S1. List of primers
PCR for dsRNA synthesis
Primer name	Primer sequence(5'-3')
dsPat10-F	GGAGGAGTACCAACGCTTCT
dsPat10-R	CTGAAGGCTTCTCGCAACTC
dsPat10-T7F	GGATCCTAATACGACTCACTATAGGGGAGGAGTACCAACGCTTCT
dsPat10-T7R	GGATCCTAATACGACTCACTATAGGCTGAAGGCTTCTCGCAACTC
dsGFP-F	GGCAAGCTGACCCTGAAGTT
dsGFP-R	GTCCATGCCGAGAGTGATCC
dsGFP-T7F	GGATCCTAATACGACTCACTATAGGGGCAAGCTGACCCTGAAGTT
dsGFP-T7R	GGATCCTAATACGACTCACTATAGGGTCCATGCCGAGAGTGATCC
dsBxyNuc6-F	TGTAAGAAGGCAAGCAAGA
dsBxyNuc6-R	ACGAAGAAGTCAGAGATGG
dsBxyNuc6-T7F	GGATCCTAATACGACTCACTATAGGGTGTAAGAAGGCAAGCAAGA
dsBxyNuc6-T7R	GGATCCTAATACGACTCACTATAGGGACGAAGAAGTCAGAGATGG
dsBxyNuc7-F	CCGATATTGTAACGATTCAGG
dsBxyNuc7-R	CGATTCCAAGAGTCAGGTT
dsBxyNuc7-T7F	GGATCCTAATACGACTCACTATAGGGCCGATATTGTAACGATTCAGG
dsBxyNuc7-T7R	GGATCCTAATACGACTCACTATAGGGCGATTCCAAGAGTCAGGTT
dsBxyNuc4-F	TGGCTGTGTATTCTTGTTCT
dsBxyNuc4-R	GACTGTTGACTTCGGCTAT
dsBxyNuc4-T7F	GGATCCTAATACGACTCACTATAGGGTGGCTGTGTATTCTTGTTCT
dsBxyNuc4-T7R	GGATCCTAATACGACTCACTATAGGGGACTGTTGACTTCGGCTAT
Quantitative real-time PCR (qRT-PCR)
Pat10-qF	AGACAATGGAGAAGGTTGAGTT
Pat10-qR	TCGCCGATGATCTGACTGA
actin-qF	CCAGATCATGTTCGAGACCTTC
actin-qR	AAGAGTAACCACGCTCAGTGA
BxyNuc1-qF	ACGGCCCTTACTTGACGTTGTTT
BxyNuc1-qR	AGCGGCTCTGTTTCTGTGTTTGC
BxyNuc2-qF	TGATGTTCGGCGGTTCGTA
BxyNuc2-qR	TCACTCCTTCATTCCTCGTCTT
BxyNuc3-qF	GACTTTAATGCGCCTTCTCATCTCG
BxyNuc3-qR	GCCACTGTTTTCAGCCCACTACTTTT
BxyNuc4-qF	TGATGGATGTCCTGTCAATGTG
BxyNuc4-qR	GGTTGTCTAGCAATGTCTTGGT
BxyNuc5-qF	TTCTACTATTGTGCGCAACCTCAGC
BxyNuc5-qR	TCAGCAGATCCCGTATGTCCCT
BxyNuc6-qF	GTCATCGCCGCCTTCTCTT
BxyNuc6-qR	GTCCTTGTCTTCCTGTCATACG
BxyNuc7-qF	TGATTCTCAGCCCTTTTTCG
BxyNuc7-qR	CTGGTCACATTGGGATTCTTG
Full-length ORF PCR
BxyNuc1-F	ATGAAGCAAATCTGGATCGAACTC
BxyNuc1-R	TCAAACACCTTTAAAAGTCGAGACA
BxyNuc2-F	ATGTCGCGGCGTCCCGT
BxyNuc2-R	CTAAAATCCTTTGAAATCCGAGATG
BxyNuc3-F	ATGGCCAGGATGTTAACTAATCGAA
BxyNuc3-R	TCAAAATCCTTTAAATGTGGAGACA
BxyNuc4-F	ATGTGGCTGTGTATTCTTGTTCTCTC
BxyNuc4-R	TCATCCTTGTTTGGAGACCGTC
BxyNuc5-F	ATGATTTTAACTACAATATTTCTACTATTG
BxyNuc5-R	TCACGCTCGATTTCTTTGTCGA
BxyNuc6-F	ATGCGGAAATTTATCTTAACCTCGG
BxyNuc6-R	TCAGAACCATCCAGATTTCTTTCCA
BxyNuc7-F	ATGCTTCCGAAGGCGGTGAT
BxyNuc7-R	CTATAAAATAACAAAATCCGAGACC
BxyNuc8-F	ATGTGGCTGTGTCTTTTTGTTCTCT
BxyNuc8-R	TCATCCCTGTTTGGAGAGCGT

## Sheet: Table S2
Table S2. Information table of screened B. xylophilusnucleases
Number	Gene ID (From Wormbase)	Annotation
1	BXY_0312400	Metallo-beta-lactamase %0Amethod:InterPro accession:IPR036866;Ribonuclease Z/Hydroxyacylglutathione hydrolase-like %0Amethod:InterPro accession:IPR039344;Metallo-beta-lactamase domain-containing protein 1
2	BXY_0313000	description:Deoxyribonuclease II
3	BXY_0313100	Deoxyribonuclease II
4	BXY_0315100	LSM domain%2C eukaryotic/archaea-type %0Amethod:InterPro accession:IPR006677;tRNA intron endonuclease%2C catalytic domain-like %0Amethod:InterPro accession:IPR010920;LSM domain superfamily %0Amethod:InterPro accession:IPR011856 description:tRNA endonuclease-like domain superfamily %0Amethod:InterPro accession:IPR016654 description:U6 snRNA-associated Sm-like protein LSm2 %0Amethod:InterPro access…
5	BXY_0325200	DNA endonuclease Ctp1%2C C-terminal
6	BXY_0328600	Ribonuclease H superfamily
7	BXY_0329700	Ribonuclease H superfamily
8	BXY_0335600	Ribonuclease Z/Hydroxyacylglutathione hydrolase-like
9	BXY_0340500	PD-(D/E)XK endonuclease-like domain%2C AddAB-type
10	BXY_0378300	Ribonuclease H superfamily
11	BXY_0383500	Endonuclease/exonuclease/phosphatase superfamily
12	BXY_0383600	Endonuclease/exonuclease/phosphatase superfamily
13	BXY_0383700	Endonuclease/exonuclease/phosphatase superfamily
14	BXY_0396300	Endonuclease/exonuclease/phosphatase superfamily
15	BXY_0403500	Ribonuclease Z/Hydroxyacylglutathione hydrolase-like
16	BXY_0403600	Ribonuclease Z/Hydroxyacylglutathione hydrolase-like
17	BXY_0411100	Reverse transcriptase%2C RNase H-like domain
18	BXY_0416100	Ribonuclease H-like superfamily
19	BXY_0735900	Ribonuclease kappa
20	BXY_0743100	tRNA-splicing endonuclease%2C subunit Sen54%2C N-terminal
21	BXY_0747700	Ribonuclease Z/Hydroxyacylglutathione hydrolase-like
22	BXY_0748900	Ribonuclease III%2C endonuclease domain superfamily
23	BXY_0750800	Ribonuclease H-like superfamily
24	BXY_0756100	Exoribonuclease%2C PH domain 2 superfamily
25	BXY_0766300	Ribonuclease Z/Hydroxyacylglutathione hydrolase-like
26	BXY_0766700	Ribonuclease III%2C endonuclease domain superfamily
27	BXY_0773400	Ribonuclease H-like superfamily
28	BXY_0797400	Reverse transcriptase/retrotransposon-derived protein%2C RNase H-like domain
29	BXY_0807500	Endonuclease/exonuclease/phosphatase superfamily
30	BXY_0820700	Ribonuclease H superfamily
31	BXY_1078300	Ribonuclease H-like superfamily
32	BXY_1078600	Endonuclease/exonuclease/phosphatase superfamily
33	BXY_1079300	Ribonuclease H superfamily
34	BXY_1094200	DNA-directed DNA polymerase%2C family
35	BXY_1101600	Poly(U)-specific endoribonuclease
36	BXY_1392100	Exoribonuclease%2C phosphorolytic
37	BXY_1408400	Ribonuclease Z/Hydroxyacylglutathione hydrolase-like
38	BXY_1417100	Ribonuclease H-like superfamily
39	BXY_1420000	Extracellular Endonuclease
40	BXY_1426700	Endoribonuclease EndoU-like
41	BXY_1429200	Ribonuclease Z/Hydroxyacylglutathione hydrolase-like
42	BXY_1432900	Ribonuclease II/R%2C conserved site
43	BXY_1439600	Endonuclease V
44	BXY_1514400	Ribonuclease Z/Hydroxyacylglutathione hydrolase-like
45	BXY_1532300	Endonuclease/exonuclease/phosphatase superfamily
46	BXY_1545800	Ribonuclease H-like superfamily
47	BXY_1565200	Ribonuclease H-like superfamily
48	BXY_1574500	Ribonuclease Z/Hydroxyacylglutathione hydrolase-like
49	BXY_1590800	Ribonuclease H superfamily
50	BXY_1592200	Ribonuclease Z/Hydroxyacylglutathione hydrolase-like
51	BXY_1594600	Serine/threonine-protein kinase/endoribonuclease IRE2
52	BXY_1598400	Ribonuclease H superfamily
53	BXY_1601600	Ribonuclease H-like superfamily
54	BXY_1602200	PNPase/RNase PH domain superfamily
55	BXY_1664200	Endonuclease/exonuclease/phosphatase superfamily
56	BXY_1666700	Exonuclease 1
57	BXY_1669300	Mre11 nuclease%2C N-terminal metallophosphatase domain
58	BXY_1672100	Ribonuclease H superfamily
59	BXY_1691500	Ribonuclease H1%2C N-terminal
60	BXY_1713900	Ribonuclease H-like superfamily
61	BXY_1715500	Ribonuclease H-like superfamily
62	BXY_1728600	Staphylococcal nuclease (SNase-like)%2C OB-fold
63	BXY_1739300	Ribonuclease H-like superfamily
64	BXY_1739600	Ribonuclease H-like superfamily
65	BXY_1746800	PNPase/RNase PH domain superfamily
66	BXY_1759900	Restriction endonuclease type II-like
67	BXY_1767400	Ribonuclease Z/Hydroxyacylglutathione hydrolase-like
68	BXY_0011000	Exoribonuclease%2C phosphorolytic domain 1
69	BXY_0060200	Ribonuclease kappa
70	BXY_0078400	Ribonuclease Zc3h12a-like%2C NYN domain
71	BXY_0107300	Endonuclease/exonuclease/phosphatase
72	BXY_0108300	Ribonuclease H-like superfamily
73	BXY_0108800	Ribonuclease H-like superfamily
74	BXY_0109900	Ribonuclease H-like superfamily
75	BXY_0110600	EndoU ribonuclease%2C C-terminal
76	BXY_0124100	Ribonuclease H-like superfamily
77	BXY_0127400	XPG/Rad2 endonuclease
78	BXY_0128400	Ribonuclease H-like superfamily
79	BXY_0146200	Structure-specific endonuclease subunit Slx1
80	BXY_0135500	Ribonuclease P/MRP protein subunit
81	BXY_0155100	tRNA-splicing endonuclease
82	BXY_0160300	Ribonuclease H-like superfamily
83	BXY_0165700	Ribonuclease Z/Hydroxyacylglutathione hydrolase-like
84	BXY_0165800	tRNase Z endonuclease
85	BXY_0182600	Ribonuclease H-like superfamily
86	BXY_0187900	Ribonuclease H-like superfamily
87	BXY_0202700	Poly(U)-specific endoribonuclease
88	BXY_0239100	Fanconi-associated nuclease
89	BXY_0252900	Ribonuclease H-like superfamily
90	BXY_0276200	Endonuclease/exonuclease/phosphatase superfamily
91	BXY_0424000	Ribonuclease H-like superfamily
92	BXY_0442000	Ribonuclease H-like superfamily
93	BXY_0472400	EndoU ribonuclease%2C C-terminal %0Amethod:InterPro accession:IPR037227;Endoribonuclease EndoU-like %0Amethod:InterPro accession:IPR039787;Poly(U)-specific endoribonuclease
94	BXY_0508400	Ribonuclease Z/Hydroxyacylglutathione hydrolase-like
95	BXY_0520000	Ribonuclease II/R
96	BXY_0525700	Ribonuclease P/MRP%2C subunit p29
97	BXY_0530200	Ribonuclease H-like superfamily
98	BXY_0533200	Endonuclease/exonuclease/phosphatase
99	BXY_0554700	Ribonuclease H-like superfamily
100	BXY_0563700	Restriction endonuclease type II-like
101	BXY_0576300	Ribonuclease H-like superfamily
102	BXY_0613400	Ribonuclease H-like superfamily
103	BXY_0666200	Ribonuclease H-like superfamily
104	BXY_0674400	Ribonuclease Zc3h12a-like%2C NYN domain
105	BXY_0685700	5'-3' exonuclease%2C N-terminal
106	BXY_0691500	Ribonuclease III%2C endonuclease domain superfamily
107	BXY_0713700	Ribonuclease H superfamily
108	BXY_0718000	Endonuclease/exonuclease/phosphatase superfamily
109	BXY_0718200	Endonuclease/exonuclease/phosphatase superfamily
110	BXY_0719200	Endonuclease/exonuclease/phosphatase superfamily
111	BXY_0726000	Endonuclease/exonuclease/phosphatase superfamily
112	BXY_0827000	Ribonuclease H-like superfamily
113	BXY_0850600	Endonuclease/exonuclease/phosphatase superfamily
114	BXY_0857800	Ribonuclease H superfamily
115	BXY_0875700	Ribonuclease H-like superfamily
116	BXY_0875900	Restriction endonuclease type II-like
117	BXY_0881700	Endonuclease/exonuclease/phosphatase superfamily
118	BXY_0895500	Ribonuclease%2C PIN domain
119	BXY_0897000	Endonuclease/exonuclease/phosphatase superfamily
120	BXY_0929500	Ribonucleases P/MRP protein subunit Rpp20
121	BXY_0944500	5'-3' exoribonuclease
122	BXY_0950700	Ribonuclease H superfamily
123	BXY_0965200	Endonuclease/exonuclease/phosphatase superfamily
124	BXY_1002200	Ribonuclease H superfamily
125	BXY_1029200	Ribonuclease Z/Hydroxyacylglutathione hydrolase-like
126	BXY_1038100	Ribonuclease H superfamily
127	BXY_1049200	Ribonuclease H-like superfamily
128	BXY_1049300	Ribonuclease H superfamily
129	BXY_1050400	Endonuclease/exonuclease/phosphatase superfamily
130	BXY_1118400	Endonuclease/exonuclease/phosphatase superfamily
131	BXY_1132100	Endoribonuclease EndoU-like
132	BXY_1139800	Ribonuclease H superfamily
133	BXY_1159200	Ribonuclease H superfamily
134	BXY_1176400	Ribonuclease H superfamily
135	BXY_1176500	Ribonuclease H superfamily
136	BXY_1178600	Ribonuclease H superfamily
137	BXY_1184000	Ribonuclease H-like superfamily
138	BXY_1189100	DNA-directed DNA polymerase%2C family
139	BXY_1194300	Ribonuclease H-like superfamily
140	BXY_1202400	Ribonuclease H-like superfamily
141	BXY_1206900	Ribonuclease H superfamily
142	BXY_1208200	Ribonuclease H-like superfamily
143	BXY_1213700	Ribonuclease H superfamily
144	BXY_1230300	Ribonuclease H-like superfamily
145	BXY_1233900	Ribonuclease H superfamily
146	BXY_1259500	Ribonuclease H superfamily
147	BXY_1271600	Ribonuclease H superfamily
148	BXY_1281600	Ribonuclease H superfamily
149	BXY_1291100	Poly(U)-specific endoribonuclease
150	BXY_1297700	Ribonuclease H superfamily
151	BXY_1317000	Ribonuclease H-like superfamily
152	BXY_1339000	Poly(U)-specific endoribonuclease
153	BXY_1468000	Ribonuclease H superfamily
154	BXY_1471800	Ribonuclease H superfamily

## Sheet: Table S3
Table S3. Comparison table between accession number and gene ID of cloned B. xylophilus extracellular nucleases
Name	Accession number	Gene ID (From Wormbase)
BxyNuc1	OP482151	BXY_0718200
BxyNuc2	OP482152	BXY_1050400
BxyNuc3	OP482153	BXY_0719200
BxyNuc4	OP482154	BXY_0202700
BxyNuc5	OP482155	BXY_1101600
BxyNuc6	OP482156	BXY_1420000
BxyNuc7	OP482157	BXY_0383600
BxyNuc8	OP482158	BXY_0472400
